# Supplementary material for: Intestinal microbiota of preterm infants differ over time and between hospitals
Source: Microbiome. 2014 Oct 1;2:36. doi: 10.1186/2049-2618-2-36 (PMC4203463; doi:10.1186/2049-2618-2-36)
Supplement: Additional files 1 — Metadata and metadata dictionary. Metadata for all samples included in this is contained in the first tab, labelled Metadata. The second tab, labelled Data Dictionary, contains the data dictionary with definitions of all the variables included on the Metadata tab. [file 2049-2618-2-36-S1.xlsx]

## Sheet: Metadata for upload 8_4_14
CCHMCsampleID	patient_study_id	delivery_mode	infant_gender	infant_ethnicity	infant_race	birth_year	infant_birthweight_g	infant_birth_length_cm	infant_gestation_weeks	Sample_Collection_Days	maternal_abx_given	maternal_age_at_delivery_years	parity	preeclampsia	days_on_abx_7	days_on_abx_14	hospital	week	dolfed1	perc_form_7	perc_form_14	StorageProtocol	ProjectID
10371.ST.21.1	10371	Csection	Female	Not Hispanic or Latino	Black or African American	2010	540	31	24	20	0	19	1	1	7	8	Cincinnati	Week 3	5	0	0	Thioglycollate	G50061
10561.ST.14.1	10561	Vaginal	Female	Not Hispanic or Latino	White	2010	950	34	25	13	1	38	7	0	7	8	Cincinnati	Week 2	7	0	0	Thioglycollate	G21794
10561.ST.21.1	10561	Vaginal	Female	Not Hispanic or Latino	White	2010	950	34	25	20	1	38	7	0	7	8	Cincinnati	Week 3	7	0	0	Thioglycollate	G50047
11061.ST.05.1	11061	Csection	Male	Not Hispanic or Latino	White	2010	810	33.5	28	4	0	26	1	0	7	7	Cincinnati	Week 1	14	Not Fed	0	Thioglycollate	G21716
11091.ST.05.1	11091	Vaginal	Male	Not Hispanic or Latino	White	2010	1210	37.5	27	5	1	38	1	0	1	1	Cincinnati	Week 1	2	0	0	Thioglycollate	G21663
11091.ST.14.1	11091	Vaginal	Male	Not Hispanic or Latino	White	2010	1210	37.5	27	13	1	38	1	0	1	1	Cincinnati	Week 2	2	0	0	Thioglycollate	G21689
11091.ST.21.1	11091	Vaginal	Male	Not Hispanic or Latino	White	2010	1210	37.5	27	20	1	38	1	0	1	1	Cincinnati	Week 3	2	0	0	Thioglycollate	G50062
11141.ST.05.1	11141	Csection	Female	Not Hispanic or Latino	Black or African American	2010	1160	40	28	5	0	29	3	1	0	0	Cincinnati	Week 1	2	0	0	Thioglycollate	G21713
11141.ST.14.1	11141	Csection	Female	Not Hispanic or Latino	Black or African American	2010	1160	40	28	13	0	29	3	1	0	0	Cincinnati	Week 2	2	0	0	Thioglycollate	G21660
11141.ST.21.1	11141	Csection	Female	Not Hispanic or Latino	Black or African American	2010	1160	40	28	20	0	29	3	1	0	0	Cincinnati	Week 3	2	0	0	Thioglycollate	G50042
11241.ST.08.1	11241	Csection	Female	Not Hispanic or Latino	White	2010	1130	35.5	28	7	1	20	1	0	4	4	Cincinnati	Week 1	3	0	0.142857	Thioglycollate	G21636
11241.ST.11.1	11241	Csection	Female	Not Hispanic or Latino	White	2010	1130	35.5	28	11	1	20	1	0	4	4	Cincinnati	Week 2	3	0	0.142857	Thioglycollate	G21629
11311.ST.14.1	11311	Csection	Female	Not Hispanic or Latino	Black or African American	2010	910	34	26	14	1	30	2	0	4	4	Cincinnati	Week 2	3	0	0	Thioglycollate	G21162
11311.ST.21.1	11311	Csection	Female	Not Hispanic or Latino	Black or African American	2010	910	34	26	22	1	30	2	0	4	4	Cincinnati	Week 3	3	0	0	Thioglycollate	G50128
11421.SN.21.1	11421	Csection	Female	Not Hispanic or Latino	White	2010	1120	37	28	22	0	24	2	0	3	3	Cincinnati	Week 3	3	0	0	Thioglycollate	G50134
11421.ST.14.1	11421	Csection	Female	Not Hispanic or Latino	White	2010	1120	37	28	13	0	24	2	0	3	3	Cincinnati	Week 2	3	0	0	Thioglycollate	G21786
11441.ST.05.1	11441	Vaginal	Female	Not Hispanic or Latino	White	2010	830	35	26	6	1	34	2	0	6	7	Cincinnati	Week 1	5	0	0	Thioglycollate	G21155
11441.ST.14.1	11441	Vaginal	Female	Not Hispanic or Latino	White	2010	830	35	26	15	1	34	2	0	6	7	Cincinnati	Week 2	5	0	0	Thioglycollate	G21173
11441.ST.21.1	11441	Vaginal	Female	Not Hispanic or Latino	White	2010	830	35	26	20	1	34	2	0	6	7	Cincinnati	Week 3	5	0	0	Thioglycollate	G50137
11501.SN.11.1	11501	Csection	Male	Not Hispanic or Latino	White	2010	680	31	24	10	1	33	4	0	7	10	Cincinnati	Week 2	5	0	0	No Thioglycollate	G21199
11501.ST.08.1	11501	Csection	Male	Not Hispanic or Latino	White	2010	680	31	24	9	1	33	4	0	7	10	Cincinnati	Week 1	5	0	0	Thioglycollate	G21200
11501.ST.21.1	11501	Csection	Male	Not Hispanic or Latino	White	2010	680	31	24	20	1	33	4	0	7	10	Cincinnati	Week 3	5	0	0	Thioglycollate	G50146
11541.SN.21.1	11541	Csection	Male	Not Hispanic or Latino	White	2010	760	33	26	22	1	21	3	0	2	2	Cincinnati	Week 3	3	0	0	Thioglycollate	G50149
11541.ST.14.1	11541	Csection	Male	Not Hispanic or Latino	White	2010	760	33	26	14	1	21	3	0	2	2	Cincinnati	Week 2	3	0	0	Thioglycollate	G21224
11542.ST.05.1	11541	Csection	Male	Not Hispanic or Latino	White	2010	760	33	26	7	1	21	3	0	2	2	Cincinnati	Week 1	3	0	0	Thioglycollate	G21207
11621.SN.21.1	11621	Vaginal	Male	Not Hispanic or Latino	White	2010	1230	37.5	24	20	1	25	2	0	6	6	Cincinnati	Week 3	3	0	0	Thioglycollate	G50158
11621.ST.08.1	11621	Vaginal	Male	Not Hispanic or Latino	White	2010	1230	37.5	24	8	1	25	2	0	6	6	Cincinnati	Week 1	3	0	0	Thioglycollate	G21237
11621.ST.14.1	11621	Vaginal	Male	Not Hispanic or Latino	White	2010	1230	37.5	24	13	1	25	2	0	6	6	Cincinnati	Week 2	3	0	0	Thioglycollate	G21244
11681.SN.21.1	11681	Vaginal	Female	Not Hispanic or Latino	Black or African American	2010	860	39	26	21	0	21	1	0	3	3	Cincinnati	Week 3	4	0	0	Thioglycollate	G50160
11681.ST.08.1	11681	Vaginal	Female	Not Hispanic or Latino	Black or African American	2010	860	39	26	7	0	21	1	0	3	3	Cincinnati	Week 1	4	0	0	Thioglycollate	G21253
11681.ST.14.1	11681	Vaginal	Female	Not Hispanic or Latino	Black or African American	2010	860	39	26	14	0	21	1	0	3	3	Cincinnati	Week 2	4	0	0	Thioglycollate	G21263
11691.SN.05.1	11691	Vaginal	Male	Not Hispanic or Latino	White	2011	950	35	26	6	1	29	1	0	7	7	Cincinnati	Week 1	3	0	0	Thioglycollate	G21266
11691.ST.14.1	11691	Vaginal	Male	Not Hispanic or Latino	White	2011	950	35	26	15	1	29	1	0	7	7	Cincinnati	Week 2	3	0	0	Thioglycollate	G21268
11691.ST.21.1	11691	Vaginal	Male	Not Hispanic or Latino	White	2011	950	35	26	20	1	29	1	0	7	7	Cincinnati	Week 3	3	0	0	Thioglycollate	G50168
11701.ST.14.1	11701	Csection	Male	Not Hispanic or Latino	White	2011	1170	38	28	15	1	35	3	1	0	0	Cincinnati	Week 2	4	0	0	Thioglycollate	G21270
11701.ST.21.1	11701	Csection	Male	Not Hispanic or Latino	White	2011	1170	38	28	20	1	35	3	1	0	0	Cincinnati	Week 3	4	0	0	Thioglycollate	G50167
11731.ST.08.1	11731	Vaginal	Female	Not Hispanic or Latino	Black or African American	2011	1080	36	28	8	1	21	3	0	3	3	Cincinnati	Week 1	2	0	0	Thioglycollate	G21282
11731.ST.14.1	11731	Vaginal	Female	Not Hispanic or Latino	Black or African American	2011	1080	36	28	14	1	21	3	0	3	3	Cincinnati	Week 2	2	0	0	Thioglycollate	G21286
11731.ST.21.1	11731	Vaginal	Female	Not Hispanic or Latino	Black or African American	2011	1080	36	28	20	1	21	3	0	3	3	Cincinnati	Week 3	2	0	0	Thioglycollate	G50166
11981.SN.05.1	11981	Vaginal	Female	Not Hispanic or Latino	White	2011	1350	40	28	6	1	19	1	0	3	3	Cincinnati	Week 1	2	0	0	Thioglycollate	G21379
11981.SN.11.1	11981	Vaginal	Female	Not Hispanic or Latino	White	2011	1350	40	28	10	1	19	1	0	3	3	Cincinnati	Week 2	2	0	0	No Thioglycollate	G21385
11981.ST.21.1	11981	Vaginal	Female	Not Hispanic or Latino	White	2011	1350	40	28	21	1	19	1	0	3	3	Cincinnati	Week 3	2	0	0	Thioglycollate	G50192
12121.ST.08.1	12121	Vaginal	Male	Not Hispanic or Latino	White	2011	1350	39.5	28	8	1	30	1	0	2	2	Cincinnati	Week 1	2	0	0	Thioglycollate	G21428
12121.ST.14.1	12121	Vaginal	Male	Not Hispanic or Latino	White	2011	1350	39.5	28	13	1	30	1	0	2	2	Cincinnati	Week 2	2	0	0	Thioglycollate	G21435
12121.ST.21.1	12121	Vaginal	Male	Not Hispanic or Latino	White	2011	1350	39.5	28	20	1	30	1	0	2	2	Cincinnati	Week 3	2	0	0	Thioglycollate	G38405
12211.ST.08.1	12211	Csection	Female	Not Hispanic or Latino	White	2011	800	35	28	7	0	32	1	1	0	0	Cincinnati	Week 1	2	0	0	Thioglycollate	G21430
12211.ST.14.1	12211	Csection	Female	Not Hispanic or Latino	White	2011	800	35	28	14	0	32	1	1	0	0	Cincinnati	Week 2	2	0	0	Thioglycollate	G21436
12211.ST.21.1	12211	Csection	Female	Not Hispanic or Latino	White	2011	800	35	28	20	0	32	1	1	0	0	Cincinnati	Week 3	2	0	0	Thioglycollate	G50077
12251.ST.08.1	12251	Vaginal	Male	Not Hispanic or Latino	White	2011	730	33	26	9	1	33	1	0	3	6	Cincinnati	Week 1	2	0	0	Thioglycollate	G21443
12251.ST.14.1	12251	Vaginal	Male	Not Hispanic or Latino	White	2011	730	33	26	14	1	33	1	0	3	6	Cincinnati	Week 2	2	0	0	Thioglycollate	G21451
12251.ST.21.1	12251	Vaginal	Male	Not Hispanic or Latino	White	2011	730	33	26	21	1	33	1	0	3	6	Cincinnati	Week 3	2	0	0	Thioglycollate	G50082,G50083
12261.SN.05.1	12261	Vaginal	Male	Hispanic or Latino	White	2011	1210	40	28	5	1	37	1	0	2	2	Cincinnati	Week 1	3	0	0	Thioglycollate	G21437
12261.ST.14.1	12261	Vaginal	Male	Hispanic or Latino	White	2011	1210	40	28	14	1	37	1	0	2	2	Cincinnati	Week 2	3	0	0	Thioglycollate	G21452
12261.ST.21.1	12261	Vaginal	Male	Hispanic or Latino	White	2011	1210	40	28	21	1	37	1	0	2	2	Cincinnati	Week 3	3	0	0	Thioglycollate	G50084
12271.SN.05.1	12271	Csection	Female	Not Hispanic or Latino	White	2011	1230	34	28	5	0	33	2	0	3	3	Cincinnati	Week 1	3	0	0	Thioglycollate	G21448
12271.ST.14.1	12271	Csection	Female	Not Hispanic or Latino	White	2011	1230	34	28	14	0	33	2	0	3	3	Cincinnati	Week 2	3	0	0	Thioglycollate	G21457
12271.ST.21.1	12271	Csection	Female	Not Hispanic or Latino	White	2011	1230	34	28	22	0	33	2	0	3	3	Cincinnati	Week 3	3	0	0	Thioglycollate	G50085
12281.ST.05.1	12281	Vaginal	Female	Not Hispanic or Latino	White	2011	790	33.5	26	5	1	21	3	0	3	3	Cincinnati	Week 1	2	0	0	Thioglycollate	G21441
12331.SN.05.1	12331	Vaginal	Male	Not Hispanic or Latino	Black or African American	2011	1030	34	28	5	1	34	6	0	3	3	Cincinnati	Week 1	2	0	0	Thioglycollate	G21527
12331.ST.11.1	12331	Vaginal	Male	Not Hispanic or Latino	Black or African American	2011	1030	34	28	11	1	34	6	0	3	3	Cincinnati	Week 2	2	0	0	No Thioglycollate	G21534
12331.ST.21.1	12331	Vaginal	Male	Not Hispanic or Latino	Black or African American	2011	1030	34	28	21	1	34	6	0	3	3	Cincinnati	Week 3	2	0	0	Thioglycollate	G50091
12351.SN.05.1	12351	Csection	Male	Not Hispanic or Latino	White	2011	600	33.5	27	5	0	26	2	1	0	0	Cincinnati	Week 1	3	0	0	Thioglycollate	G21528
12351.SN.11.1	12351	Csection	Male	Not Hispanic or Latino	White	2011	600	33.5	27	11	0	26	2	1	0	0	Cincinnati	Week 2	3	0	0	No Thioglycollate	G21535
12351.ST.21.1	12351	Csection	Male	Not Hispanic or Latino	White	2011	600	33.5	27	20	0	26	2	1	0	0	Cincinnati	Week 3	3	0	0	Thioglycollate	G50093
12361.SN.11.1	12361	Csection	Female	Not Hispanic or Latino	White	2011	740	32	24	11	1	24	1	0	7	14	Cincinnati	Week 2	4	0	0	No Thioglycollate	G21549
12361.ST.08.1	12361	Csection	Female	Not Hispanic or Latino	White	2011	740	32	24	9	1	24	1	0	7	14	Cincinnati	Week 1	4	0	0	Thioglycollate	G21602
12651.SN.05.1	12651	Csection	Female	Not Hispanic or Latino	White	2011	690	32	25	5	1	25	7	0	4	4	Cincinnati	Week 1	3	0	0	Thioglycollate	G21595
12651.SN.11.1	12651	Csection	Female	Not Hispanic or Latino	White	2011	690	32	25	11	1	25	7	0	4	4	Cincinnati	Week 2	3	0	0	No Thioglycollate	G21616
12651.ST.21.1	12651	Csection	Female	Not Hispanic or Latino	White	2011	690	32	25	22	1	25	7	0	4	4	Cincinnati	Week 3	3	0	0	Thioglycollate	G50104
20011.ST.11.1	20011	Csection	Male	Not Hispanic or Latino	Black or African American	2010	1100	39	27	11	1	31	3	0	2	2	Birmingham	Week 2	2	0	0	No Thioglycollate	G38655
20011.ST.21.1	20011	Csection	Male	Not Hispanic or Latino	Black or African American	2010	1100	39	27	21	1	31	3	0	2	2	Birmingham	Week 3	2	0	0	No Thioglycollate	G38656
20021.ST.11.1	20021	Csection	Female	Not Hispanic or Latino	White	2010	890	36	26	10	1	14	1	0	4	4	Birmingham	Week 2	4	0	0	No Thioglycollate	G38658
20021.ST.21.1	20021	Csection	Female	Not Hispanic or Latino	White	2010	890	36	26	20	1	14	1	0	4	4	Birmingham	Week 3	4	0	0	No Thioglycollate	G38659
20091.ST.05.1	20091	Vaginal	Male	Not Hispanic or Latino	Black or African American	2010	980	34.5	27	6	1	21	1	0	6	12	Birmingham	Week 1	5	0	0	No Thioglycollate	G38594
20091.ST.11.1	20091	Vaginal	Male	Not Hispanic or Latino	Black or African American	2010	980	34.5	27	11	1	21	1	0	6	12	Birmingham	Week 2	5	0	0	No Thioglycollate	G38595
20091.ST.21.1	20091	Vaginal	Male	Not Hispanic or Latino	Black or African American	2010	980	34.5	27	20	1	21	1	0	6	12	Birmingham	Week 3	5	0	0	No Thioglycollate	G38596
20121.ST.14.1	20121	Csection	Female	Not Hispanic or Latino	Black or African American	2010	740	33	27	14	1	18	1	1	5	8	Birmingham	Week 2	11	Not Fed	0	No Thioglycollate	G38597
20121.ST.21.1	20121	Csection	Female	Not Hispanic or Latino	Black or African American	2010	740	33	27	21	1	18	1	1	5	8	Birmingham	Week 3	11	NA	0	No Thioglycollate	G38598
20151.ST.05.1	20151	Vaginal	Female	Not Hispanic or Latino	White	2010	1190	37	28	5	1	23	2	0	7	12	Birmingham	Week 1	2	0.333333	0.3	No Thioglycollate	G38660
20151.ST.11.1	20151	Vaginal	Female	Not Hispanic or Latino	White	2010	1190	37	28	10	1	23	2	0	7	12	Birmingham	Week 2	2	0.333333	0.3	No Thioglycollate	G38661
20151.ST.21.1	20151	Vaginal	Female	Not Hispanic or Latino	White	2010	1190	37	28	20	1	23	2	0	7	12	Birmingham	Week 3	2	0.333333	0.3	No Thioglycollate	G38662
20181.ST.05.1	20181	Csection	Female	Hispanic or Latino	Black or African American	2010	680	26.5	27	6	1	21	3	1	4	7	Birmingham	Week 1	6	0	0.333333	No Thioglycollate	G38664
20181.ST.11.1	20181	Csection	Female	Hispanic or Latino	Black or African American	2010	680	26.5	27	10	1	21	3	1	4	7	Birmingham	Week 2	6	0	0.333333	No Thioglycollate	G38665
20181.ST.21.1	20181	Csection	Female	Hispanic or Latino	Black or African American	2010	680	26.5	27	21	1	21	3	1	4	7	Birmingham	Week 3	6	0	0.333333	No Thioglycollate	G38666
20191.ST.11.1	20191	Vaginal	Female	Not Hispanic or Latino	Black or African American	2010	700	28	26	10	1	23	2	0	6	10	Birmingham	Week 2	5	0.333333	0.1	No Thioglycollate	G38603
20191.ST.21.1	20191	Vaginal	Female	Not Hispanic or Latino	Black or African American	2010	700	28	26	21	1	23	2	0	6	10	Birmingham	Week 3	5	0.333333	0.1	No Thioglycollate	G38604
20291.ST.05.1	20291	Csection	Female	Not Hispanic or Latino	White	2010	670	34	27	5	1	17	1	1	2	7	Birmingham	Week 1	3	0	0	No Thioglycollate	G38667
20291.ST.21.1	20291	Csection	Female	Not Hispanic or Latino	White	2010	670	34	27	21	1	17	1	1	2	7	Birmingham	Week 3	3	0	0	No Thioglycollate	G38669
20301.ST.08.1	20301	Csection	Female	Not Hispanic or Latino	Black or African American	2010	1080	36.5	27	6	1	29	6	0	7	8	Birmingham	Week 1	4	0	0.357143	No Thioglycollate	G38670
20301.ST.21.1	20301	Csection	Female	Not Hispanic or Latino	Black or African American	2010	1080	36.5	27	19	1	29	6	0	7	8	Birmingham	Week 3	4	0	0.357143	No Thioglycollate	G38672
20351.ST.05.1	20351	Csection	Male	Not Hispanic or Latino	Black or African American	2010	1345	36	28	6	1	21	2	0	4	4	Birmingham	Week 1	2	0.454545	0.65	No Thioglycollate	G38673
20351.ST.11.1	20351	Csection	Male	Not Hispanic or Latino	Black or African American	2010	1345	36	28	10	1	21	2	0	4	4	Birmingham	Week 2	2	0.454545	0.65	No Thioglycollate	G38674
20351.ST.21.1	20351	Csection	Male	Not Hispanic or Latino	Black or African American	2010	1345	36	28	22	1	21	2	0	4	4	Birmingham	Week 3	2	0.454545	0.65	No Thioglycollate	G38675
20361.ST.08.1	20361	Vaginal	Female	Not Hispanic or Latino	Black or African American	2010	1080	36	28	7	0	22	5	0	3	3	Birmingham	Week 1	2	0.428571	0.411765	No Thioglycollate	G38676
20361.ST.11.1	20361	Vaginal	Female	Not Hispanic or Latino	Black or African American	2010	1080	36	28	12	0	22	5	0	3	3	Birmingham	Week 2	2	0.428571	0.411765	No Thioglycollate	G38677
20371.ST.08.1	20371	Csection	Female	Not Hispanic or Latino	Black or African American	2010	615	30	23	8	1	33	2	0	7	14	Birmingham	Week 1	3	0.2	0.0833333	No Thioglycollate	G38605
20371.ST.11.1	20371	Csection	Female	Not Hispanic or Latino	Black or African American	2010	615	30	23	10	1	33	2	0	7	14	Birmingham	Week 2	3	0.2	0.0833333	No Thioglycollate	G38606
20371.ST.21.1	20371	Csection	Female	Not Hispanic or Latino	Black or African American	2010	615	30	23	20	1	33	2	0	7	14	Birmingham	Week 3	3	0.2	0.0833333	No Thioglycollate	G38607
20381.ST.05.1	20381	Vaginal	Male	Not Hispanic or Latino	White	2010	880	34	26	6	1	23	1	0	7	14	Birmingham	Week 1	2	0	0	No Thioglycollate	G38608
20381.ST.11.1	20381	Vaginal	Male	Not Hispanic or Latino	White	2010	880	34	26	11	1	23	1	0	7	14	Birmingham	Week 2	2	0	0	No Thioglycollate	G38609
20381.ST.21.1	20381	Vaginal	Male	Not Hispanic or Latino	White	2010	880	34	26	20	1	23	1	0	7	14	Birmingham	Week 3	2	0	0	No Thioglycollate	G38610
20411.ST.08.1	20411	Vaginal	Male	Not Hispanic or Latino	Black or African American	2010	675	32	24	7	1	25	3	0	4	8	Birmingham	Week 1	2	0	0	No Thioglycollate	G38611
20411.ST.11.1	20411	Vaginal	Male	Not Hispanic or Latino	Black or African American	2010	675	32	24	12	1	25	3	0	4	8	Birmingham	Week 2	2	0	0	No Thioglycollate	G38612
20411.ST.21.1	20411	Vaginal	Male	Not Hispanic or Latino	Black or African American	2010	675	32	24	20	1	25	3	0	4	8	Birmingham	Week 3	2	0	0	No Thioglycollate	G38613
20431.ST.05.1	20431	Csection	Male	Not Hispanic or Latino	Black or African American	2010	1034	35	28	6	1	15	1	1	2	2	Birmingham	Week 1	3	0	0	No Thioglycollate	G38678
20431.ST.11.1	20431	Csection	Male	Not Hispanic or Latino	Black or African American	2010	1034	35	28	12	1	15	1	1	2	2	Birmingham	Week 2	3	0	0	No Thioglycollate	G38679
20431.ST.21.1	20431	Csection	Male	Not Hispanic or Latino	Black or African American	2010	1034	35	28	20	1	15	1	1	2	2	Birmingham	Week 3	3	0	0	No Thioglycollate	G38680
20451.ST.05.1	20451	Vaginal	Female	Not Hispanic or Latino	White	2010	1030	36	28	5	1	20	3	0	3	3	Birmingham	Week 1	2	0.857143	0.866667	No Thioglycollate	G38684
20451.ST.11.1	20451	Vaginal	Female	Not Hispanic or Latino	White	2010	1030	36	28	12	1	20	3	0	3	3	Birmingham	Week 2	2	0.857143	0.866667	No Thioglycollate	G38685
20451.ST.21.1	20451	Vaginal	Female	Not Hispanic or Latino	White	2010	1030	36	28	20	1	20	3	0	3	3	Birmingham	Week 3	2	0.857143	0.866667	No Thioglycollate	G38686
20481.ST.11.1	20481	Vaginal	Female	Not Hispanic or Latino	White	2010	770	32	25	12	1	19	1	0	4	11	Birmingham	Week 2	3	0.285714	0.153846	No Thioglycollate	G38615
20481.ST.21.1	20481	Vaginal	Female	Not Hispanic or Latino	White	2010	770	32	25	21	1	19	1	0	4	11	Birmingham	Week 3	3	0.285714	0.153846	No Thioglycollate	G38616
20521.ST.08.1	20521	Csection	Female	Not Hispanic or Latino	Black or African American	2011	860	34.5	27	7	1	25	1	0	4	4	Birmingham	Week 1	1	0	0.0666667	No Thioglycollate	G38617
20521.ST.11.1	20521	Csection	Female	Not Hispanic or Latino	Black or African American	2011	860	34.5	27	13	1	25	1	0	4	4	Birmingham	Week 2	1	0	0.0666667	No Thioglycollate	G38618
20521.ST.21.1	20521	Csection	Female	Not Hispanic or Latino	Black or African American	2011	860	34.5	27	20	1	25	1	0	4	4	Birmingham	Week 3	1	0	0.0666667	No Thioglycollate	G38619
20591.ST.08.1	20591	Csection	Female	Not Hispanic or Latino	White	2011	710	32	26	8	1	29	3	1	3	3	Birmingham	Week 1	2	0	0	No Thioglycollate	G38621
20591.ST.11.1	20591	Csection	Female	Not Hispanic or Latino	White	2011	710	32	26	10	1	29	3	1	3	3	Birmingham	Week 2	2	0	0	No Thioglycollate	G38622
20621.ST.08.1	20621	Csection	Male	Not Hispanic or Latino	White	2011	820	34.5	28	7	1	26	2	0	3	3	Birmingham	Week 1	3	0	0	No Thioglycollate	G38413
20621.ST.11.1	20621	Csection	Male	Not Hispanic or Latino	White	2011	820	34.5	28	10	1	26	2	0	3	3	Birmingham	Week 2	3	0	0	No Thioglycollate	G38414
20641.ST.08.1	20641	Vaginal	Male	Not Hispanic or Latino	White	2011	1190	35	28	7	1	22	1	0	3	3	Birmingham	Week 1	2	0	0	No Thioglycollate	G38689
20641.ST.11.1	20641	Vaginal	Male	Not Hispanic or Latino	White	2011	1190	35	28	10	1	22	1	0	3	3	Birmingham	Week 2	2	0	0	No Thioglycollate	G38690
20701.ST.11.1	20701	Csection	Male	Not Hispanic or Latino	White	2011	980	34	28	10	1	25	1	0	5	5	Birmingham	Week 2	4	0.333333	0.388889	No Thioglycollate	G38691
20741.ST.08.1	20741	Csection	Male	Not Hispanic or Latino	Black or African American	2011	780	34	25	8	1	19	1	0	7	14	Birmingham	Week 1	2	0	0	No Thioglycollate	G38623
20811.ST.14.1	20811	Csection	Male	Not Hispanic or Latino	Black or African American	2011	790	30.5	28	16	0	32	1	0	7	14	Birmingham	Week 2	8	Not Fed	0	No Thioglycollate	G38692
20821.ST.08.1	20821	Csection	Female	Not Hispanic or Latino	White	2011	955	36	27	7	1	36	1	0	1	1	Birmingham	Week 1	4	0	0.0769231	No Thioglycollate	G38415
20821.ST.11.1	20821	Csection	Female	Not Hispanic or Latino	White	2011	955	36	27	12	1	36	1	0	1	1	Birmingham	Week 2	4	0	0.0769231	No Thioglycollate	G38416
20851.ST.11.1	20851	Vaginal	Female	Not Hispanic or Latino	White	2011	1120	37	28	10	1	19	1	0	3	3	Birmingham	Week 2	2	0.142857	0.0666667	No Thioglycollate	G38418
20871.ST.08.1	20871	Vaginal	Male	Not Hispanic or Latino	White	2011	720	31	24	8	1	20	1	0	6	13	Birmingham	Week 1	4	0	0	No Thioglycollate	G38693
20871.ST.14.1	20871	Vaginal	Male	Not Hispanic or Latino	White	2011	720	31	24	13	1	20	1	0	6	13	Birmingham	Week 2	4	0	0	No Thioglycollate	G38419
20951.ST.08.1	20951	Csection	Female	Not Hispanic or Latino	Black or African American	2011	1000	36	28	7	1	34	5	0	2	5	Birmingham	Week 1	3	0.833333	0.666667	No Thioglycollate	G38694
20951.ST.11.1	20951	Csection	Female	Not Hispanic or Latino	Black or African American	2011	1000	36	28	11	1	34	5	0	2	5	Birmingham	Week 2	3	0.833333	0.666667	No Thioglycollate	G38695
20991.ST.08.1	20991	Vaginal	Female	Not Hispanic or Latino	White	2011	640	30	24	8	1	36	1	0	5	8	Birmingham	Week 1	6	0.5	0.181818	No Thioglycollate	G38698
20991.ST.11.1	20991	Vaginal	Female	Not Hispanic or Latino	White	2011	640	30	24	10	1	36	1	0	5	8	Birmingham	Week 2	6	0.5	0.181818	No Thioglycollate	G38699
21011.ST.11.1	21011	Csection	Female	Not Hispanic or Latino	White	2011	1160	35	27	9	1	33	2	0	3	3	Birmingham	Week 1	3	0	0	No Thioglycollate	G38701
21021.ST.11.1	21021	Vaginal	Male	Not Hispanic or Latino	White	2011	1150	37	28	10	1	34	1	0	6	6	Birmingham	Week 2	2	0	0	No Thioglycollate	G38703
21031.ST.11.1	21031	Csection	Male	Not Hispanic or Latino	Black or African American	2011	1080	63.5	27	12	1	23	4	0	2	2	Birmingham	Week 2	2	0.166667	0.0714286	No Thioglycollate	G38705
21101.ST.08.1	21101	Vaginal	Male	Not Hispanic or Latino	White	2011	1250	38	28	9	1	23	2	0	4	8	Birmingham	Week 1	2	1	1	No Thioglycollate	G38421
21101.ST.11.1	21101	Vaginal	Male	Not Hispanic or Latino	White	2011	1250	38	28	10	1	23	2	0	4	8	Birmingham	Week 2	2	1	1	No Thioglycollate	G38422
21161.ST.08.1	21161	Vaginal	Female	Not Hispanic or Latino	White	2011	980	33	28	9	1	39	2	0	5	5	Birmingham	Week 1	4	0	0	No Thioglycollate	G38707
21161.ST.11.1	21161	Vaginal	Female	Not Hispanic or Latino	White	2011	980	33	28	10	1	39	2	0	5	5	Birmingham	Week 2	4	0	0	No Thioglycollate	G38708
21291.ST.08.1	21291	Vaginal	Male	Not Hispanic or Latino	Black or African American	2011	1460	41.5	28	8	1	25	3	0	2	5	Birmingham	Week 1	2	0.25	0.125	No Thioglycollate	G38709
21291.ST.11.1	21291	Vaginal	Male	Not Hispanic or Latino	Black or African American	2011	1460	41.5	28	10	1	25	3	0	2	5	Birmingham	Week 2	2	0.25	0.125	No Thioglycollate	G38710
21371.ST.08.1	21371	Csection	Male	Not Hispanic or Latino	Black or African American	2011	880	36.5	26	8	1	28	1	0	3	3	Birmingham	Week 1	3	0	0	No Thioglycollate	G38632
21371.ST.11.1	21371	Csection	Male	Not Hispanic or Latino	Black or African American	2011	880	36.5	26	11	1	28	1	0	3	3	Birmingham	Week 2	3	0	0	No Thioglycollate	G38633
21401.ST.08.1	21401	Csection	Female	Not Hispanic or Latino	White	2011	1000	38	27	8	1	21	1	0	3	3	Birmingham	Week 1	3	0	0	No Thioglycollate	G38423
21401.ST.11.1	21401	Csection	Female	Not Hispanic or Latino	White	2011	1000	38	27	11	1	21	1	0	3	3	Birmingham	Week 2	3	0	0	No Thioglycollate	G38711
21431.ST.08.1	21431	Csection	Female	Not Hispanic or Latino	Black or African American	2011	710	31.5	25	8	1	31	3	0	7	9	Birmingham	Week 1	2	0	0	No Thioglycollate	G38634
21431.ST.11.1	21431	Csection	Female	Not Hispanic or Latino	Black or African American	2011	710	31.5	25	10	1	31	3	0	7	9	Birmingham	Week 2	2	0	0	No Thioglycollate	G38635
21441.ST.08.1	21441	Vaginal	Female	Not Hispanic or Latino	White	2011	1085	37	27	9	1	26	2	0	3	5	Birmingham	Week 1	2	0.375	0.2	No Thioglycollate	G38712
21441.ST.11.1	21441	Vaginal	Female	Not Hispanic or Latino	White	2011	1085	37	27	10	1	26	2	0	3	5	Birmingham	Week 2	2	0.375	0.2	No Thioglycollate	G38713
21471.ST.11.1	21471	Vaginal	Male	Not Hispanic or Latino	Black or African American	2011	815	36	26	12	1	28	3	0	3	5	Birmingham	Week 2	2	0.285714	0.1875	No Thioglycollate	G38636

## Sheet: Data Dcitionary
Variable	Definition
CCHMCsampleID	Stool Sample ID
patient_study_id	Subject ID (subjects may have up to three samples included, one each from weeks 1, 2, and 3)
delivery_mode	Whether infants were born vaginally (Vaginal) or by Cesarean Section (Csection)
infant_gender	Infant gender
infant_ethnicity	Infant ethnicity either Hispanic or Not Hispanic
infant_race	Infant race, either white or black
birth_year	Birth year, either 2010 or 2011
infant_birthweight_g	Infant weight at birth in grams
infant_birth_length_cm	Infant length at birth in centimeters
infant_gestation_weeks	Infant gestational age at delivery in weeks
Sample_Collection_Days	Day of infant life sample was collected
maternal_abx_given	Maternal antibiotics given at delivery, 1=yes and 0=no
maternal_age_at_delivery_years	Maternal age at delivery in years
parity	Parity
preeclampsia	Maternal history of preeclampsia during pregnancy that lead to subject's birth, 1=yes and 0=no
days_on_abx_7	Number of days in the first 7 days of life that the infant received antibiotics
days_on_abx_14	Number of days in the first 14 days of life that the infant received antibiotics
hospital	Whether the infant was born at the Cincinnati hospital or the Birmingham hospital
week	Infant week of life in which sample was collected offset due to lack of early stooling in preterm infants; week 1 (days4-9), week 2 (days10-16), and week 3 (days 17-23)
dolfed1	The infant day of life where first enteral feeding occurred
perc_form_7	The percentage of feeds in the first 7 days of life that were formula
perc_form_14	The percentage of feeds in the first 14 days of life that were formula
StorageProtocol	Whether the sample was frozen with thioglycollate buffer or without thioglycollate buffer
ProjectID	Stool Sample ID used in NCBI SRA
